# Supplementary material for: Identification and Functional Characterization of Mutation in FYCO1 in Families with Congenital Cataract
Source: Life (Basel). 2023 Aug 21;13(8):1788. doi: 10.3390/life13081788 (PMC10456301; doi:10.3390/life13081788)
Supplement: Supplementary file 1 [file life-13-01788-s001.zip]

Archive with 1 entries (1 files):
- life-2523930-supplementary.pdf
